# Supplementary material for: Genotype calling in tetraploid species from bi-allelic marker data using mixture models
Source: BMC Bioinformatics. 2011 May 19;12:172. doi: 10.1186/1471-2105-12-172 (PMC3121645; doi:10.1186/1471-2105-12-172)
Supplement: Additional file 1 — The fitTetra R package. Additional file 1: "fitTetra_1.0.tar.gz" contains the R package fitTetra described in this article, performing the mixture model fitting and model selection. It contains the tetraploid and diploid data used in this article and includes detailed help pages describing the use, input and output of the three user functions. FitTetra is distributed under the GNU Public License http://www.gnu.org/ and is also available from http://www.plantbreeding.wur.nl/UK/software.html. Note that the downloaded file should be renamed to "fitTetra_1.0.tar.gz" before installing the package. [file 1471-2105-12-172-S1.GZ › fitTetra/DESCRIPTION]

Package: fitTetra
Type: Package
Title: fitTetra is an R package for assigning tetraploid genotype scores
Version: 1.0
Date: 2011-04-19
Author: Roeland Voorrips and Gerrit Gort
Maintainer: Gerrit Gort <gerrit.gort@wur.nl>
Depends: R (>= 2.12.1)
Description: Package fitTetra contains three functions that can be used to assign genotypes to a collection of tetraploid samples based on bialleleic marker assays. Functions fitTetra (to fit several models for one marker from the data and select the best fitting) or saveMarkerModels (calls fitTetra for multiple markers and saves the results to files) will probably be the most convenient to use. Function CodomMarker offers more control and fits one specified model for a given marker.
ZipData: no
License: GPL version 2 or higher
LazyLoad: yes
Packaged: 2011-04-19 10:24:04 UTC; gort001
