# Supplementary material for: Genotype calling in tetraploid species from bi-allelic marker data using mixture models
Source: BMC Bioinformatics. 2011 May 19;12:172. doi: 10.1186/1471-2105-12-172 (PMC3121645; doi:10.1186/1471-2105-12-172)
Supplement: Additional file 1 — The fitTetra R package. Additional file 1: "fitTetra_1.0.tar.gz" contains the R package fitTetra described in this article, performing the mixture model fitting and model selection. It contains the tetraploid and diploid data used in this article and includes detailed help pages describing the use, input and output of the three user functions. FitTetra is distributed under the GNU Public License http://www.gnu.org/ and is also available from http://www.plantbreeding.wur.nl/UK/software.html. Note that the downloaded file should be renamed to "fitTetra_1.0.tar.gz" before installing the package. [file 1471-2105-12-172-S1.GZ › fitTetra/man/fitTetra.Rd]

\name{fitTetra}
\alias{fitTetra}
\title{
Function to fit multiple mixture models to signal ratios of a single bi-allelic marker.

}
\description{
This function takes a data frame with allele signal ratios for multiple bi-allelic markers and samples, and fits multiple mixture models to a selected marker. It returns a list, reporting on the performance of these models, selecting the best one based on the BIC criterion, optionally plotting results.
}
\usage{
fitTetra(marker, data, diplo = NA, select = TRUE, diploselect = TRUE, maxiter = 40, sd.threshold = 0.1, p.threshold = 0.99, call.threshold = 0.6, peak.threshold = 0.85, try.HW = TRUE, dip.filter = TRUE, plot = "none", plot.type = "emf")
}
\arguments{
  \item{marker}{
integer: specifies the marker number to analyze. "marker" is the index to the alphabetically sorted MarkerNames (see argument "data")
}
  \item{data}{
data frame for tetraploid samples, with (at least) columns "MarkerName", "SampleName", and "ratio", where ratio is the X allele signal divided by the sum of the X and Y allele signals.
}
  \item{diplo}{
data frame like "data" with diploid samples. Facultative, only used for plotting, does not affect model fitting.
}
  \item{select}{
boolean vector, recycled if shorter than the columns in data: indicates which rows are to be used (default: select=TRUE, i.e. keep all rows)
}
  \item{diploselect}{
as select, for diplo instead of data
}
  \item{maxiter}{
integer: the maximum number of times the nls function is called in CodomMarker (0 = no limit, default=500)
}
  \item{sd.threshold}{
the maximum value allowed for the (constant) standard deviation on the arcsine - square root transformed scale, default 0.1. If the optimal model has a larger standard deviation the marker is rejected.
}
  \item{p.threshold}{
the minimum P-value required to assign a genotype to a sample; default 0.99. If the P-value for all 5 possible genotypes is less than p.threshold the sample is assigned genotype NA.
}
  \item{call.threshold}{
the minimum fraction of samples to have genotypes assigned ("called"); default 0.6. If under the optimal model the fraction of "called" samples is less than call.threshold the marker is rejected.
}
  \item{peak.threshold}{
the maximum allowed fraction of the scored samples that are in one peak; default 0.85. If any of the possible genotypes (peaks in the ratio histogram) contains more than peak.threshold of the samples the marker is rejected (because the remaining samples offer too little information for reliable model fitting)
}
  \item{try.HW}{
boolean: if TRUE (default), try models with and without a constraint on the mixing proportions according to Hardy-Weinberg equilibrium ratios. If FALSE, only try models without this constraint.
}
  \item{dip.filter}{
boolean: if TRUE (default), select only from models that do not have a dip (a lower peak surrounded by higher peaks: these are not expected under Hardy-Weinberg equilibrium or in cross progenies). Note: if all fitted models have a dip still the best of these is selected.
}
  \item{plot}{
string, "none" (default), "fitted" or "all". If "fitted" a plot of the best fitting model and the assigned genotypes is generated (but not saved to file); if "all" small images of all models are saved to files (8 per file) with filename <"plots"><marker number><A/B/C/D><marker name>. <plot.type>, and the fitted model is plotted (not saved) as for plot="fitted".
}
  \item{plot.type}{
string, "emf" (default), "png" or "pdf". Indicates format for saving the plots. If "emf" and the operating system is not Windows, "png" is used.
}
}
\details{
fitTetra fits a series of mixture models for the given marker by repeatedly calling CodomMarker and selects the optimal one. 
The models tested have four different models for the means of the mixture components: mutype 1, 2, 5 and 6 as described for CodomMarker, 
and one or two (depending on argument try.HW) models for the mixing proportions. These four or eight models are run using 2 or 3 different start configurations. 
The model with the smallest Bayesian Information Criterion is selected, within the constraints specified by p.threshold, call.threshold, peak.threshold and dip.filter.
}
\value{
a list with components:
\item{log}{a character vector with the lines of the log text}
\item{modeldata}{a data frame with one row with the marker number, marker name, number of samples and (if the marker is not rejected) data of the fitted model (see below)}
\item{allmodeldata}{a data frame with for each tried model one row with the marker number, marker name, number of samples and (if the marker is not rejected) data of the fitted model (see below)}
\item{scores}{a data frame with the name and data for all samples (including NA's for the samples that were not selected, see parameter select): marker (same as argument marker), MarkerName, SampleName, model (a string describing the model),select (value of argument select for this data point),ratio (the given or calculated ratio from argument data), P0,P1,P2,P3,P4 (the probabilities that this sample belongs to each of the five mixture components),
maxgeno (the genotype = mixture component with the highest P value), maxP (the P value for this genotype) and geno (the assigned genotype number: same as maxgeno, or NA if maxP<p.threshold). Maxgeno and geno numbers from 0 to 4: the allele dosage of the X allele.}
The modeldata and allmodeldata data frames present data on a fitted model. 
modeldata presents data on the selected model; allmodeldata lists all attempted models and gives additional information 
that can be used to assess the differences between these models. Both data frames contain the following columns:
\item{marker}{the sequential number of the marker (marker names are ordered alphabetically)}
\item{markername}{the name of the marker}
\item{model}{the fitted model. Possible values are "b1", "b2", "b1,q", "b2,q", "b1 HW", "b2 HW", "b1,q HW" and "b2,q HW" where b1 and b2 indicate whether 1 or two parameters for signal background were fitted, q indicates that a quadratic term in the signal response was fitted, 
and HW indicates that the mixing proportions were constrained according to Hardy-Weinberg equilibrium ratios. For more details see Voorrips et al (2011)}
\item{nsamp}{the number of samples for this marker in data}
\item{nsel}{the number of these samples for which select==TRUE}
\item{dip}{0 or 1 for FALSE or TRUE. If 1, at least one of the three central mixture components has a smaller mixing proportion and/or less samples than components on both sides. A "dip" is unexpected both under HW equilibrium and in cross progenies}
\item{P80, P90, P95, P975, P99}{the fraction of selected samples that have a probability of at least 0.8, 0.9, 0.95, 0.975 or 0.99 to belong to one of the five mixture components (by default a level of 0.99 is required to assign a genotype score to a sample)}
\item{mu0, mu1, mu2, mu3, mu4}{the means of the five mixture components on the original scale}
\item{P0, P1, P2, P3, P4}{the mixing proportions of the five components}
In allmodeldata additional columns are present that allow comparisons between models for the same marker and/or may be used as quality indicators:
\item{m}{the number of the attempted fit. The 8 (or 4 if try.HW is FALSE) models are tried with 2, 3 or 4 start configurations , so m can range from 1 to 16, 24 or 32}
\item{npar}{the number of free parameters to be fitted}
\item{iter}{the number of iterations to reach convergence}
\item{LL}{the log-likelihood of the fitted model}
\item{AIC}{Akaike's Information Criterion}
\item{BIC}{Bayesian Information Criterion}
\item{minsepar}{a measure of the minimum peak separation. Each difference of the means of two successive mixture components is divided by the average of the standard deviations of the two components. 
The minimum of the four values is reported. All calculations are on the arcsine-squere root transformed scale.}
\item{meanP}{For each sample the maximum probability of belonging to any mixture component is calculated. The average of these P values is reported in meanP}
\item{mutrans0, mutrans1, mutrans2, mutrans3 and mutrans4}{the means of the mixture components on the arcsine-square root transformed scale}
\item{sdtrans}{the standard deviations of the mixture components on the arcsine-square root transformed scale}
\item{message}{if no model was selected the reason is reported here. The most common case is iter>maxiter; 
increasing maxiter may solve some of these errors (but usually a high number of iterations indicates that the data are too noisy). 
Other error messages usually reflect numerical computation issues that have no obvious solution.}
}
\references{
}
\author{
Roeland Voorrips: <roeland.voorrips@wur.nl>
}

\examples{
data(tetra.potato.SNP)
data(diplo.potato.SNP)
df.tetra <- with(tetra.potato.SNP, data.frame(MarkerName=SNP_Name, SampleName=Sample_ID, ratio=X_Raw/(X_Raw+Y_Raw)))
df.diplo <- with(diplo.potato.SNP, data.frame(MarkerName=SNP_Name, SampleName=Sample_ID, ratio=X_Raw/(X_Raw+Y_Raw)))
# Single marker, multiple mixture models
unmix <- fitTetra(marker=6, data=df.tetra)
#unmix <- fitTetra(marker=6, data=df.tetra, plot='fitted')
#unmix <- fitTetra(marker=6, data=df.tetra, diplo=df.diplo, plot='all')
}
\keyword{ utilities }

\seealso{
  \code{\link[fitTetra]{saveMarkerModels}}
  \code{\link[fitTetra]{CodomMarker}}
  \code{\link[fitTetra]{fitTetra-package}}
}
