# Supplementary material for: Genotype calling in tetraploid species from bi-allelic marker data using mixture models
Source: BMC Bioinformatics. 2011 May 19;12:172. doi: 10.1186/1471-2105-12-172 (PMC3121645; doi:10.1186/1471-2105-12-172)
Supplement: Additional file 1 — The fitTetra R package. Additional file 1: "fitTetra_1.0.tar.gz" contains the R package fitTetra described in this article, performing the mixture model fitting and model selection. It contains the tetraploid and diploid data used in this article and includes detailed help pages describing the use, input and output of the three user functions. FitTetra is distributed under the GNU Public License http://www.gnu.org/ and is also available from http://www.plantbreeding.wur.nl/UK/software.html. Note that the downloaded file should be renamed to "fitTetra_1.0.tar.gz" before installing the package. [file 1471-2105-12-172-S1.GZ › fitTetra/man/saveMarkerModels.Rd]

\name{saveMarkerModels}
\alias{saveMarkerModels}
\title{
A function to fit mixture models for series of markers and saving information
}
\description{
This is a convenience function that calls fitTetra for a series of markers and saves the tabular, graphical and log output to files.
Most of the arguments are identical to those of fitTetra and are directly passed through.}
\usage{
saveMarkerModels(markers = NA, data, diplo = NA, select = TRUE, diploselect = TRUE, maxiter = 40, sd.threshold = 0.1, p.threshold = 0.99, call.threshold = 0.6, peak.threshold = 0.85, try.HW = TRUE, dip.filter = TRUE, logfile = "", modelfile, allmodelsfile = "", scorefile, plot = "none", plot.type = "emf")
}
\arguments{
  \item{markers}{
a vector listing the markers to be analyzed. The numbers refer to the levels of data$MarkerName. If "" (default) all markers are analyzed.
}
  \item{data}{
data frame for tetraploid samples, with (at least) columns "MarkerName", "SampleName", and "ratio", where ratio is the X allele signal divided by the sum of the X and Y allele signals.
}
  \item{diplo}{
data frame like "data" with diploid samples. Facultative, only used for plotting, does not affect model fitting.
}
  \item{select}{
boolean vector, recycled if shorter than the columns in data: indicates which rows are to be used (default: select=TRUE, i.e. keep all rows)
}
  \item{diploselect}{
as select, for diplo instead of data
}
  \item{maxiter}{
integer: the maximum number of times the nls function is called in CodomMarker (0 = no limit, default=500)
}
  \item{sd.threshold}{
the maximum value allowed for the (constant) standard deviation on the arcsine - square root transformed scale, default 0.1. If the optimal model has a larger standard deviation the marker is rejected.
}
  \item{p.threshold}{
the minimum P-value required to assign a genotype to a sample; default 0.99. If the P-value for all 5 possible genotypes is less than p.threshold the sample is assigned genotype NA.
}
  \item{call.threshold}{
the minimum fraction of samples to have genotypes assigned ("called"); default 0.6. If under the optimal model the fraction of "called" samples is less than call.threshold the marker is rejected.
}
  \item{peak.threshold}{
the maximum allowed fraction of the scored samples that are in one peak; default 0.85. If any of the possible genotypes (peaks in the ratio histogram) contains more than peak.threshold of the samples the marker is rejected (because the remaining samples offers too little information for reliable model fitting)
}
  \item{try.HW}{
boolean: if TRUE (default), try models with and without a constraint on the mixing proportions according to Hardy-Weinberg equilibrium ratios. If FALSE, only try models without this constraint.
}
  \item{dip.filter}{
boolean: if TRUE (default), select only from models that do not have a dip (a lower peak surrounded by higher peaks: these are not expected under Hardy-Weinberg equilibrium or in cross progenies). Note: if all fitted models have a dip still the best of these is selected.
}
  \item{logfile}{
string, name of a text file. This file will contain several text lines per marker corresponding to component "log" in the result of fitTetra. If "" (default) no file is created.
}
  \item{modelfile}{
string, name of a text file. This file will contain one line per marker corresponding to component "modeldata" in the result of fitTetra. modelfile can be read using read.table.
}
  \item{allmodelsfile}{
string, name of a text file. This file will contain 16 or 24 lines per marker, corresponding to component "allmodeldata" in the result of fitTetra. allmodelsfile can be read using read.table. If "" (default) no file is created.
}
  \item{scorefile}{
string, name of a text file. This file will contain one line per sample for every marker that could be fitted, corresponding to component "scores" in the result of fitTetra. scorefile can later be read using read.table
}
  \item{plot}{
string, "none" (default), "fitted" or "all". Similar to argument plot in fitTetra, but if "fitted" or "all" the plots of the best fitting model per marker and the assigned genotypes are saved to files named <marker number> <marker name>.<plot.type>
}
  \item{plot.type}{
string, "emf" (default), "png" or "pdf". Indicates format for saving the plots. If "emf" and the operating system is not Windows, "png" is used.
}
}
\details{
No further details.
}
\value{
This function does not return a value.
}
\author{
Roeland Voorrips: <roeland.voorrips@wur.nl>
}
\examples{
data(tetra.potato.SNP)
data(diplo.potato.SNP)

df.tetra <- with(tetra.potato.SNP, data.frame(MarkerName=SNP_Name, SampleName=Sample_ID, ratio=X_Raw/(X_Raw+Y_Raw)))
df.diplo <- with(diplo.potato.SNP, data.frame(MarkerName=SNP_Name, SampleName=Sample_ID, ratio=X_Raw/(X_Raw+Y_Raw)))

# Multiple markers (3 are chosen), multiple mixture models
#unmix <- saveMarkerModels(markers=4:6, data=df.tetra, diplo=df.diplo, plot='all', maxiter=40, logfile='output.log', modelfile='mixresults.dat', allmodelsfile='allmixresults.dat', scorefile='scores.dat')
}

\keyword{ utilities}

\seealso{
  \code{\link[fitTetra]{CodomMarker}}
  \code{\link[fitTetra]{fitTetra}}
  \code{\link[fitTetra]{fitTetra-package}}
}
