# Supplementary material for: Genotype calling in tetraploid species from bi-allelic marker data using mixture models
Source: BMC Bioinformatics. 2011 May 19;12:172. doi: 10.1186/1471-2105-12-172 (PMC3121645; doi:10.1186/1471-2105-12-172)
Supplement: Additional file 1 — The fitTetra R package. Additional file 1: "fitTetra_1.0.tar.gz" contains the R package fitTetra described in this article, performing the mixture model fitting and model selection. It contains the tetraploid and diploid data used in this article and includes detailed help pages describing the use, input and output of the three user functions. FitTetra is distributed under the GNU Public License http://www.gnu.org/ and is also available from http://www.plantbreeding.wur.nl/UK/software.html. Note that the downloaded file should be renamed to "fitTetra_1.0.tar.gz" before installing the package. [file 1471-2105-12-172-S1.GZ › fitTetra/man/tetra.potato.SNP.Rd]

\name{tetra.potato.SNP}
\alias{tetra.potato.SNP}
\docType{data}
\title{ SNP data for tetraploid potato }
\description{
Contains data for set of 384 SNP markers from Illumina GoldenGate arrays of 224 tetraploid potato varieties covering a wide range with respect to
geographic origin, year of first registration and intended application.
}
\usage{data(tetra.potato.SNP)}
\format{
  A data frame with 86016 observations on the following 6 variables.
  \describe{
    \item{\code{SNP_Name}}{a factor with levels \code{PotSNP001} to \code{PotSNP384}}
    \item{\code{Sample_ID}}{a factor with 224 levels}
    \item{\code{X_Raw}}{a numeric vector, raw intensity of first channel}
    \item{\code{Y_Raw}}{a numeric vector, raw intensity of second channel}
    \item{\code{Theta}}{a numeric vector, angle in (2/pi)*radials and first polar coordinate, obtained from GenomeStudio}
    \item{\code{R}}{a numeric vector, radius and second polar coordinate, obtained from GenomeStudio}
  }
}
\source{Described in Anithakumari AM, Tang J, van Eck HJ, Visser RFG, Leunissen JAM, Vosman B, van der Linden CG (2010). \emph{A pipeline for high throughput detection 
and mapping of SNPs from EST databases}. Mol. Breeding 26: 65-75 }
\examples{data(tetra.potato.SNP)}
\keyword{datasets}
