# Supplementary material for: Genotype calling in tetraploid species from bi-allelic marker data using mixture models
Source: BMC Bioinformatics. 2011 May 19;12:172. doi: 10.1186/1471-2105-12-172 (PMC3121645; doi:10.1186/1471-2105-12-172)
Supplement: Additional file 1 — The fitTetra R package. Additional file 1: "fitTetra_1.0.tar.gz" contains the R package fitTetra described in this article, performing the mixture model fitting and model selection. It contains the tetraploid and diploid data used in this article and includes detailed help pages describing the use, input and output of the three user functions. FitTetra is distributed under the GNU Public License http://www.gnu.org/ and is also available from http://www.plantbreeding.wur.nl/UK/software.html. Note that the downloaded file should be renamed to "fitTetra_1.0.tar.gz" before installing the package. [file 1471-2105-12-172-S1.GZ › fitTetra/R/EMGaussMix.R]

EMGaussMix <-
function(y, ng=5, ptype="p.free", mutype=0, sdtype="sd.const", sd.fixed=0.05,
    p.start=rep(1/ng,ng), mu.start=seq(0.05, 0.95,by=(0.95-0.05)/(ng-1)), sigma.start=rep(0.075,ng),
    npar, maxiter )  {
  isna <- is.na(y)
  yw <- y[!isna]
  n <- length(yw)
  result <- list (loglik=NA, npar=npar, AIC=NA, BIC=NA, psi=NA, post=NA, nobs=n, iter=NA, message="")
  psi <- list(mu=mu.start, sigma=sigma.start, p=p.start/sum(p.start))
  o <- order(psi$mu); psi <- orderpsi(psi,o)
  llnw <- loglikf(yw,psi) #llnw is the new total loglik of yw given the mu, sigma and p vectors in psi
  iter <- 0
  tryCatch( {
    repeat {
      iter <- iter+1
      ll <- llnw
      zw  <- EMGaussExp(yw, psi) #per yw ng number: probs that y belongs to each peak
      result$message <- tryCatch( {
      	psi <- EMGaussMax(zw, yw, ptype, mutype, sdtype, sd.fixed, p.start)
      	""
      }, error=function(ex) { paste(ex$message,"in EMGaussMix") } )
      if (result$message!="") break
      llnw <- loglikf(yw,psi)
      if (is.na(llnw) || (max(llnw - ll) < 0.0000001) ||
           (maxiter>0 && iter>maxiter) ) break
    }
    if (result$message=="") {
	    if ( is.na(llnw) ) result$message<-"llnw==NA in EMGaussMix"
	    else if (max(llnw - ll) < 0.0000001) {
	      o <- order(psi$mu); psi <- orderpsi(psi,o); zw <- zw[,o]
	      NAmat <- matrix(rep(!isna,ng), ncol=ng,  byrow=F)
	      z <- matrix(nrow=length(y), ncol=ng); z[NAmat] <- zw
	      result$post <- z
	      result$loglik <- llnw
	      result$AIC <- -2*llnw + 2*npar
	      result$BIC <- -2*llnw + log(n)*npar
	      result$psi <- psi
	      result$iter <- iter
	    }
	    else result$message <- "iter>maxiter in EMGaussMix"
	  }
  }, error=function(ex) { result$message <- paste(ex$message," in EMGaussMix",sep="") } )
  result
}
