# Supplementary material for: Genotype calling in tetraploid species from bi-allelic marker data using mixture models
Source: BMC Bioinformatics. 2011 May 19;12:172. doi: 10.1186/1471-2105-12-172 (PMC3121645; doi:10.1186/1471-2105-12-172)
Supplement: Additional file 1 — The fitTetra R package. Additional file 1: "fitTetra_1.0.tar.gz" contains the R package fitTetra described in this article, performing the mixture model fitting and model selection. It contains the tetraploid and diploid data used in this article and includes detailed help pages describing the use, input and output of the three user functions. FitTetra is distributed under the GNU Public License http://www.gnu.org/ and is also available from http://www.plantbreeding.wur.nl/UK/software.html. Note that the downloaded file should be renamed to "fitTetra_1.0.tar.gz" before installing the package. [file 1471-2105-12-172-S1.GZ › fitTetra/R/EMMax.sd.const.R]

EMMax.sd.const <-
function(y,z,mu) {
  sd <- sqrt( weighted.mean((rep(y,length(mu)) - rep(mu, each=length(y)))^2, as.vector(z)))
  sigma <- rep(sd,length(mu))
  sigma[sigma < 0.01] <- 0.01
  sigma
}
