# Supplementary material for: Genotype calling in tetraploid species from bi-allelic marker data using mixture models
Source: BMC Bioinformatics. 2011 May 19;12:172. doi: 10.1186/1471-2105-12-172 (PMC3121645; doi:10.1186/1471-2105-12-172)
Supplement: Additional file 1 — The fitTetra R package. Additional file 1: "fitTetra_1.0.tar.gz" contains the R package fitTetra described in this article, performing the mixture model fitting and model selection. It contains the tetraploid and diploid data used in this article and includes detailed help pages describing the use, input and output of the three user functions. FitTetra is distributed under the GNU Public License http://www.gnu.org/ and is also available from http://www.plantbreeding.wur.nl/UK/software.html. Note that the downloaded file should be renamed to "fitTetra_1.0.tar.gz" before installing the package. [file 1471-2105-12-172-S1.GZ › fitTetra/R/fitTetra.R]

fitTetra <-
function (
						marker, data, diplo=NA,
						select=TRUE, diploselect=TRUE, # by default all samples of tetraploids and diploids selected
						maxiter=40,
						sd.threshold=0.1, p.threshold=0.99,
            call.threshold=0.6, peak.threshold=0.85,
						try.HW=TRUE, dip.filter=TRUE,
						plot="none", plot.type="emf") {
  plotall <- tolower(plot)=="all"
  plotfitted <- plotall || tolower(plot)=="fitted"
	plot.type <- tolower(plot.type)
	if (plot.type!="png" && plot.type!="pdf") plot.type <- "emf"
  if (.Platform$OS.type!="windows" && plot.type=="emf") plot.type <- "png"
	log <- ""
  rejected <- FALSE
	markernames <- levels(as.factor(data$MarkerName))
	markername <- markernames[marker]
	samplenames <- levels(as.factor(data$SampleName))
  mrknr <- padded(marker,length(markernames))
	plotfitted.fname <- paste(mrknr,markernames[marker]) #final plot, fitted or unfitted
	log <- append(log,paste(marker,"\tname=",markername,sep=""))
  drr <- c() #for later test on length>0
  if (class(diplo)=="data.frame") {
		drr <- diplo$ratio[(diplo$MarkerName==markername) & diploselect & !is.na(diplo$ratio)]
  }
	nsamp<-length(samplenames)
	rr <- data$ratio[(data$MarkerName==markername) & select & !is.na(data$ratio)] #selection for minimum intensity
	if (length(rr)<nsamp*call.threshold) {
	  rejected <- TRUE
    log <- append(log,paste(marker,"","","discarded: too few observations selected",sep="\t"))
    mrkresult <- NA
  }
  else {
  	names(rr) <- data$SampleName[(data$MarkerName==markername) & select & !is.na(data$ratio)] #sample names, should be unique within marker
  	if (plotfitted) par(mar=c(5, 4, 4, 2))
  	resultnames <- getResultnames(ng=5)
		ng <- 5 #ng = number of genotypic classes
		nmodel <- 24 #8 models with 3 (or 2) start configurations
		mrkresult <- list()
		mrkresult$stats<-data.frame(rep(NA,nmodel))
  	for (i in 2:length(resultnames)) mrkresult$stats[[i]] <- rep(NA,nmodel)
		names(mrkresult$stats) <- resultnames
		mrkresult$stats$m <- 1:nmodel
		mrkresult$probs <- list()
		plot.fname <- paste("plots",mrknr,"A",markername,sep=" ")
		if (plotall) start.plotall(plot.type,plot.fname)
		for (model in 1:8) if (try.HW || getPtype(model)!="p.HW") {
		  mrkresult<-MarkerResult(marker,markername,rr,model=model,mutype=getMutype(model),ptype=getPtype(model),
                              maxiter=maxiter,mrkresult=mrkresult,nsamp=nsamp,plothist=plotall)
			if (plotall && is.na(mrkresult$stats$npar[model]))
				errorplot(paste(marker,markername,getModelName(getMutype(model),getPtype(model))))
    }
		if (plotall) save.plot(plot.type,plot.fname)
		plot.fname <- paste("plots",mrknr,"B",markername,sep=" ")
		if (plotall) start.plotall(plot.type,plot.fname)
		for (model in 9:16) if (try.HW || getPtype(model)!="p.HW") {
	    mrkresult<-MarkerResult(marker,markername,rr,model=model,mutype=getMutype(model),ptype=getPtype(model),clus=F,
                              maxiter=maxiter,mrkresult=mrkresult,nsamp=nsamp,plothist=plotall)
			if (plotall && is.na(mrkresult$stats$npar[model]))
				errorplot(paste(marker,markername,getModelName(getMutype(model),getPtype(model))))
		}
		if (plotall) save.plot(plot.type,plot.fname)
		modelsfitted <- 16
		optmodel1<-which.min(mrkresult$stats$BIC)
		if (length(optmodel1)==0 || is.na(optmodel1)) {
			rejected <- TRUE
			log <- append(log,paste(marker,"optmodel1=NA","","discarded: optmodel1=NA",sep="\t"))
		} else {
  			opt.ptype <- getPtype(optmodel1)
  			opt.mutype <- getMutype(optmodel1)
        logline <- paste(marker,"\toptmodel1=",optmodel1,"\t",getModelName(opt.mutype,opt.ptype),sep="")
  			if (mrkresult$stats$dip[optmodel1]) {
    			p<-rep(0,5)
    			p[1]<-mrkresult$stats$P0[optmodel1]
    			p[2]<-mrkresult$stats$P1[optmodel1]
    			p[3]<-mrkresult$stats$P2[optmodel1]
    			p[4]<-mrkresult$stats$P3[optmodel1]
    			p[5]<-mrkresult$stats$P4[optmodel1]
    			mubk<-rep(0,5)
    			mubk[1]<-mrkresult$stats$mu0[optmodel1]
    			mubk[2]<-mrkresult$stats$mu1[optmodel1]
    			mubk[3]<-mrkresult$stats$mu2[optmodel1]
    			mubk[4]<-mrkresult$stats$mu3[optmodel1]
    			mubk[5]<-mrkresult$stats$mu4[optmodel1]
    			gsamp<-hist(mrkresult$probs[[optmodel1]]$maxgeno,breaks=c(-0.5,0.5,1.5,2.5,3.5,4.5),plot=F)$counts #based on maxgeno: all samples in peaks
    			toler<-1.02 #doesn't harm to do this too often, we still should obtain the correct model
          valley<-numeric(0)
          if ( (gsamp[2]<(toler*gsamp[1]) && gsamp[2]<(toler*max(gsamp[3:5])) && gsamp[1]>3)  ||
               (opt.ptype=="p.free" && p[2]<(toler*p[1]) && p[2]<(toler*max(p[3:5])) && p[1]>0.01) ) {
             valley <- 1
          }
          if ( (gsamp[4]<(toler*gsamp[5]) && gsamp[4]<(toler*max(gsamp[1:3])) && gsamp[5]>3 ) ||
                    (opt.ptype=="p.free" && p[4]<(toler*p[5]) && p[4]<(toler*max(p[1:3])) && p[5]>0.01) ) {
             valley[length(valley)+1] <- 3
          }
          if (length(valley)==2) {
            if ( (mrkresult$stats$mu4[optmodel1]-mrkresult$stats$mu2[optmodel1]) >
                 (mrkresult$stats$mu2[optmodel1]-mrkresult$stats$mu0[optmodel1]) ) {
              valley <- 3
            }
            else valley <- 1
            logline <- paste(logline,"\tdips at peak 1&3, widest at",valley,sep="")
          }
          else if (length(valley)==1)
            logline <- paste(logline,"\tdip at peak",valley,sep="")
          if (length(valley)==1) {
            if (valley==1) {
							mubk[2:4]<-mubk[3:5]
							mubk[5]<-(mubk[5]+1)/2
            }
            else { #valley==3
							mubk[2:4]<-mubk[1:3]
							mubk[1]<-mubk[1]/2
            }
						plot.fname <- paste("plots",mrknr,"C",markername,sep=" ")
						if (plotall) start.plotall(plot.type,plot.fname)
        		for (model in 17:24) if (try.HW || getPtype(model)!="p.HW") {
      		    mrkresult<-MarkerResult(marker,markername,rr,model=model,mutype=getMutype(model),ptype=getPtype(model),clus=F,
                                      maxiter=maxiter,mustart=mubk,mrkresult=mrkresult,nsamp=nsamp,plothist=plotall)
							if (plotall && is.na(mrkresult$stats$npar[model]))
								errorplot(paste(marker,markername,getModelName(getMutype(model),getPtype(model))))
						}
        		if (plotall) save.plot(plot.type,plot.fname)
        		modelsfitted <- 24
          } #if length(valley)==1
        } # if dip[optmodel1]
        log <- append(log, logline)
    		if (dip.filter) {
    		  bic<-rep(NA,nmodel)
    		  dipok<-!(is.na(mrkresult$stats$dip) | mrkresult$stats$dip)
    		  bic[dipok]<-mrkresult$stats$BIC[dipok]
          optmodel2 <- which.min(bic)
          if (length(optmodel2)==0 || is.na(optmodel2)) {
            optmodel2<-which.min(mrkresult$stats$BIC)
            log <- append(log,paste(marker,"no models without dip",sep="\t"))
          }
        }
        else optmodel2<-which.min(mrkresult$stats$BIC)
        
    		if (length(optmodel2)==0 || is.na(optmodel2)) {
    			rejected <- TRUE
    			log <- append(log,paste(marker,"optmodel2=NA","","marker discarded: optmodel2=NA",sep="\t"))
    		} else {
    			opt.ptype <- getPtype(optmodel2)
    			opt.mutype <- getMutype(optmodel2)
          logline <- paste(marker,"\toptmodel2=",optmodel2,"\t",getModelName(opt.mutype,opt.ptype),sep="")
          if (mrkresult$stats$sdtrans0[optmodel2]>sd.threshold) {
       			rejected <- TRUE
      			log <- append(log,paste(logline,"discarded: sd>sd.threshold",sep="\t"))
      		} else {
      			mrkresult$probs[[optmodel2]]$geno<-rep(NA,length(rr))
      			mrkresult$probs[[optmodel2]]$geno[mrkresult$probs[[optmodel2]]$maxP>=p.threshold] <-
              mrkresult$probs[[optmodel2]]$maxgeno[mrkresult$probs[[optmodel2]]$maxP>=p.threshold]
      			if (length(mrkresult$probs[[optmodel2]]$geno[!is.na(mrkresult$probs[[optmodel2]]$geno)])<call.threshold*nsamp) {
                rejected <- TRUE
          			log <- append(log,paste(logline,"discarded: less than minimum number of samples called",sep="\t"))
      			} else {
    			    gsamp<-hist(mrkresult$probs[[optmodel2]]$geno,breaks=c(-0.5,0.5,1.5,2.5,3.5,4.5),plot=F)$counts   #based on called samples
        			if (max(gsamp)/sum(gsamp)>peak.threshold) {
                rejected <- TRUE
          			log <- append(log,paste(logline, "discarded: more than maximum fraction of samples in one peak",sep="\t"))
          	  } else {
      		      log <- append(log,logline)
        				probs <- data.frame(marker=rep(marker,nsamp),markername=rep(markername,nsamp), sample=samplenames,
    										model=rep(getModelName(opt.mutype,opt.ptype),nsamp),
                        select=as.integer(select[data$MarkerName==markername]), ratio=rep(NA,nsamp))
        				probs$ratio[samplenames %in% names(rr)] <- rr
        				j<-length(probs)
        				for (i in 1:length(mrkresult$probs[[optmodel2]])) {
        				  probs[[j+i]] <- rep(NA,nsamp)
        				  probs[[j+i]][samplenames %in% names(rr)] <- mrkresult$probs[[optmodel2]][[i]]
        				}
                names(probs)[(j+1):(j+length(mrkresult$probs[[optmodel2]]))] <- names(mrkresult$probs[[optmodel2]])
          			if (plotfitted) {
            			modeldata <- list()
            			modeldata$psi <- list()
            			nfirst <- which(names(mrkresult$stats)=="mutrans0")
            			modeldata$psi$mu <- as.numeric(mrkresult$stats[optmodel2,nfirst:(nfirst+ng-1)])
            			modeldata$psi$sigma <- as.numeric(mrkresult$stats[optmodel2,(nfirst+ng):(nfirst+2*ng-1)])
            			modeldata$psi$p <- as.numeric(mrkresult$stats[optmodel2,(nfirst+2*ng):(nfirst+3*ng-1)])
            			start.plotfitted(plot.type,plotfitted.fname)
                  layout(matrix(c(1,2)), heights=c(2,1)) #2 plots, upper 3x as high as lower
            		  par(mar=c(0,4,3,1))
            			htet <- PlotHistDensity(rr, modeldata, xlim=c(0.001,0.999), trafo="asr",
                                                  maintitle=paste(marker,markername),
                                                  subtitle="", xlabel="", xaxis="n",
                                                  nbreaks=40, frequ=T)
                  if (length(drr)>0) {
    								hdip <- hist(drr,breaks=htet$breaks,plot=F)
    								hdip$counts[hdip$counts>htet$ylim[2]]<-htet$ylim[2]
    								nbreaks <- length(htet$breaks)-1
    								binwidth <- 1/nbreaks
    								barwidth <- 1/3 #relative to binwidth
    								par(new=T)
    								barplot (hdip$counts,
    								  width=binwidth*barwidth,
    									space=1/barwidth-1,
    									xlim=c(binwidth*(1-barwidth)/2,1+binwidth*(1-barwidth)/2),
    									ylim=htet$ylim,col="gray",main="",sub="",xlab="",xaxt="n")
                  }
            			mrkresult$probs[[optmodel2]]$geno[is.na(mrkresult$probs[[optmodel2]]$geno)] <- -2 #plot well separated from the valid scores 0:4
            		  par(mar=c(5,4,0,1))
            		  sampcol = rep("blue",length(rr))
            			sampcol[mrkresult$probs[[optmodel2]]$geno < 0] = "red"
            			plot(0:1~0:1, type="n",
										ylab="geno",ylim=c(-3,5),xlab="signal ratio",xlim=c(0.001,0.999) )
									lines(c(-2,-2)~c(par("usr")[1]+0.004,par("usr")[2]-0.004),col="lightgrey",lty=3)
									lines(c(0,0) ~ c(par("usr")[1]+0.004,par("usr")[2]-0.004),col="lightgrey",lty=3)
									lines(c(1,1) ~ c(par("usr")[1]+0.004,par("usr")[2]-0.004),col="lightgrey",lty=3)
									lines(c(2,2) ~ c(par("usr")[1]+0.004,par("usr")[2]-0.004),col="lightgrey",lty=3)
									lines(c(3,3) ~ c(par("usr")[1]+0.004,par("usr")[2]-0.004),col="lightgrey",lty=3)
									lines(c(4,4) ~ c(par("usr")[1]+0.004,par("usr")[2]-0.004),col="lightgrey",lty=3)
              		points(mrkresult$probs[[optmodel2]]$geno~rr,
                  	pch="|",cex=0.5,col=sampcol)
                  save.plot(plot.type,plotfitted.fname)
            		} # if plotfitted
            	} # optmodel2 accepted (not too many samples in one peak)
      	    }	# not too few sample genotypes called
          } # optmodel2 not rejected for large sigma
		    } #optmodel2!=NA
		} #optmodel1!=NA
  } # if sufficient observations
  if (rejected) {
 		if (plotfitted) {
			start.plotfitted(plot.type,plotfitted.fname)
      layout(matrix(c(1,1)))
      ymax <- 40
      nbreaks <- 40
      par(mar=c(5,4,3,1))
      if (length(rr[!is.na(rr)])>0) {
        nbars <- min(ceiling(nbreaks/(max(rr)-min(rr))),100,ceiling(length(rr)/2))
        if (nbars<nbreaks) nbars<-nbreaks
        htet <- hist(rr,breaks=seq(0,1,by=1/nbars),plot=FALSE)
        if (ymax<1.1*max(htet$counts)) ymax<-1.1*max(htet$counts)
      } else {
        htet <- list(breaks=seq(0,1,by=1/nbreaks),counts=rep(0,nbreaks))
        class(htet) <- "histogram"
      }
      barplot (htet$counts,
    				width=htet$breaks[2]-htet$breaks[1],
    				space=0,xlim=c(0.001,0.999),ylim=c(0,ymax), main=paste(marker,markername,"(no fit)"),
            col="white", xlab="signal ratio",ylab="Frequency")
      axis(1,labels=TRUE, at=seq(0,1, by=0.2))
      if (length(drr)>0) {
				hdip <- hist(drr,breaks=htet$breaks,plot=F)
				hdip$counts[hdip$counts>ymax]<-ymax
				binwidth <- 1/length(hdip$counts)
				barwidth <- 1/3 #relative to binwidth
				par(new=T)
				barplot (hdip$counts,
  				width=binwidth*barwidth,
					space=1/barwidth-1,
					xlim=c(binwidth*(1-barwidth)/2,1+binwidth*(1-barwidth)/2),
					ylim=c(0,ymax),
          col="gray",main="",sub="",xlab="",xaxt="n")
      }
      save.plot(plot.type,plotfitted.fname)
    } #plotfitted
  } #rejected
  result <- list(log=log)
  if (length(mrkresult)==1) result$allmodeldata <- NA
	else result$allmodeldata <- subset(mrkresult$stats,subset=c(rep(T,modelsfitted),rep(F,32-modelsfitted)))
	if (rejected) {
		result$modeldata <- data.frame(
		  marker=marker,
			markername=markername,
			model="none",
			nsamp=nsamp,
			nsel=length(rr),
			dip=NA,
			P80=NA,	P90=NA,	P95=NA,	P975=NA, P99=NA,
			mu0=NA,	mu1=NA,	mu2=NA, mu3=NA, mu4=NA,
			P0=NA, P1=NA, P2=NA, P3=NA, P4=NA)
	  result$scores <- NA
	}
	else { #not rejected
		result$modeldata <- subset(mrkresult$stats,subset= (1:nrow(mrkresult$stats)==optmodel2),
		                    select=c(
                        "marker", "markername", "model", "nsamp", "nsel", "dip",
												"P80", "P90", "P95", "P975", "P99",
												"mu0", "mu1", "mu2", "mu3", "mu4",
												"P0", "P1", "P2", "P3", "P4"))
		result$scores <- probs
	}
  result
} # fitTetra
