# Supplementary material for: Genotype calling in tetraploid species from bi-allelic marker data using mixture models
Source: BMC Bioinformatics. 2011 May 19;12:172. doi: 10.1186/1471-2105-12-172 (PMC3121645; doi:10.1186/1471-2105-12-172)
Supplement: Additional file 1 — The fitTetra R package. Additional file 1: "fitTetra_1.0.tar.gz" contains the R package fitTetra described in this article, performing the mixture model fitting and model selection. It contains the tetraploid and diploid data used in this article and includes detailed help pages describing the use, input and output of the three user functions. FitTetra is distributed under the GNU Public License http://www.gnu.org/ and is also available from http://www.plantbreeding.wur.nl/UK/software.html. Note that the downloaded file should be renamed to "fitTetra_1.0.tar.gz" before installing the package. [file 1471-2105-12-172-S1.GZ › fitTetra/R/MarkerResult.R]

MarkerResult <-
function(marker,markername,ratio,model,mutype,sdtype="sd.const",ptype="p.free",
							ng=5,clus=TRUE,mrkresult,nsamp=0,mustart=NA,maxiter=40,
							plothist=FALSE,freq=TRUE) {
	modelresult<-mrkresult$stats
	probslist<-mrkresult$probs
	modelname<-getModelName(mutype,ptype)
	result <- tryCatch({
		cdsr <- CodomMarker(y=ratio,ng=ng, ptype=ptype, mutype=mutype, sdtype=sdtype,
				clus=clus, mustart=mustart, maxiter=maxiter,
				plothist=plothist, maintitle=paste(marker,markername,modelname))
	}, error = function(x) {x} )
	modelresult$marker[model] <- marker
	modelresult$markername[model] <- markername
	modelresult$model[model] <- modelname
	modelresult$nsamp[model] <- nsamp #including the NA and select=F samples
	modelresult$nsel[model] <- length(ratio)
	modelresult$message[model] <- result$message
	if (inherits(result,"error")) {
		modelresult$npar[model] <- NA
		modelresult$iter[model] <- NA
		modelresult$dip[model] <- NA
		modelresult$LL[model] <- NA
		modelresult$AIC[model] <- NA
		modelresult$BIC[model] <- NA
	} else { #success
		modelresult$npar[model] <- result$npar
		modelresult$iter[model] <- result$iter
		modelresult$LL[model] <- result$loglik
		modelresult$AIC[model] <- result$AIC # Akaike's Information Criterion, better than BIC for small models
		modelresult$BIC[model] <- result$BIC # Bayesian Information Criterion, optimal for complex models
		if (ng==5) {
			mudiff <- result$psi$mu[2:ng] - result$psi$mu[1:(ng-1)]  # the differences between successive mu's
			sigavs <- (result$psi$sigma[2:ng] + result$psi$sigma[1:(ng-1)]) / 2 #the average of successive sigma's
			separation <- mudiff/sigavs  # a measure of the (ng-1) separations between the peaks
			modelresult$minsepar[model] <- min(separation)
			maxPna <- apply(result$post,1,max) #find the max P of each row of p-values (= of each sample)
			maxP <- maxPna[!is.na(maxPna)] # omit missing values
			modelresult$meanP[model] <- mean(maxP) #the average maxP over all samples
			modelresult$P80[model] <- length(maxP[maxP>0.80])/length(maxP) #fraction samples with maxP>0.80
			modelresult$P90[model] <- length(maxP[maxP>0.90])/length(maxP) #idem
			modelresult$P95[model] <- length(maxP[maxP>0.95])/length(maxP) #idem
			modelresult$P975[model] <- length(maxP[maxP>0.975])/length(maxP) #idem
			modelresult$P99[model] <- length(maxP[maxP>0.99])/length(maxP) #idem; this criterion is used in fitTetra
			nfirst <- which(names(modelresult)=="mutrans0")
			modelresult[model,nfirst:(nfirst+ng-1)] <- as.numeric(result$psi$mu)
			modelresult[model,(nfirst+ng):(nfirst+2*ng-1)] <- as.numeric(result$psi$sigma)
			modelresult[model,(nfirst+2*ng):(nfirst+3*ng-1)] <- as.numeric(result$psi$p)
			modelresult[model,(nfirst+3*ng):(nfirst+4*ng-1)] <- as.numeric(result$back$mu)
			modelresult[model,(nfirst+4*ng):(nfirst+5*ng-1)] <- as.numeric(result$back$sigma)
			n <- length(ratio)
			probs <- data.frame(result$post)
			rownames(probs) <- names(ratio) #note: does not include samples rejected because select=F
			names(probs) <- c("P0","P1","P2","P3","P4")
			probs$maxgeno<-max.col(result$post)-1  # for every row (sample) the max peak (0..4 instead of 1..5)
			probs$maxP<-maxPna # for every row the P at the max
			probslist[[model]]<-probs
 			gsamp<-hist(probs$maxgeno,breaks=c(-0.5,0.5,1.5,2.5,3.5,4.5),plot=F)$counts #based on maxgeno: all samples in peaks
			top1 <- rep(NA,3); top2 <- top1
			for (i in 2:4) {
				top1[i-1] <- max(gsamp[1:(i-1)])
				top2[i-1] <- max(gsamp[(i+1):5])
			}
			mintop <- pmin(top1,top2)  #pmin is "parallel min"
			dips <- (mintop>(0.01*sum(gsamp))) & (gsamp[2:4]<0.9*mintop) # &, not && : vector-and
			dip <- max(dips) # 1 (True) if at least one valley
			if (!dip && ptype=="p.free") {
  			for (i in 2:4) {
					top1[i-1] <- max(result$psi$p[1:(i-1)])
					top2[i-1] <- max(result$psi$p[(i+1):5])
				}
				mintop <- pmin(top1,top2)
				dips <- (mintop>0.01) & (result$psi$p[2:4]<0.9*mintop)
				dip <- max(dips) # 1 (True) if at least one valley
			}
			modelresult$dip[model] <- dip
		} #ng==5
	} #CodomMarker succesful
	list(stats=modelresult,probs=probslist)
} # MarkerResult
