# Supplementary material for: Genotype calling in tetraploid species from bi-allelic marker data using mixture models
Source: BMC Bioinformatics. 2011 May 19;12:172. doi: 10.1186/1471-2105-12-172 (PMC3121645; doi:10.1186/1471-2105-12-172)
Supplement: Additional file 2 — A compiled version of the fitTetra R package. Additional file 2: "fitTetra_1.0.zip" contains the fitTetra package compiled for the Windows operating system. Note that the downloaded file should be renamed to "fitTetra_1.0.zip" before installing the package. [file 1471-2105-12-172-S2.ZIP]

Archive with 27 entries (21 files):
- fitTetra/
- fitTetra/data/
- fitTetra/data/diplo.potato.SNP.rda
- fitTetra/data/tetra.potato.SNP.rda
- fitTetra/DESCRIPTION
- fitTetra/help/
- fitTetra/help/aliases.rds
- fitTetra/help/AnIndex
- fitTetra/help/fitTetra.rdb
- fitTetra/help/fitTetra.rdx
- fitTetra/help/paths.rds
- fitTetra/html/
- fitTetra/html/00Index.html
- fitTetra/INDEX
- fitTetra/MD5
- fitTetra/Meta/
- fitTetra/Meta/data.rds
- fitTetra/Meta/hsearch.rds
- fitTetra/Meta/links.rds
- fitTetra/Meta/nsInfo.rds
- fitTetra/Meta/package.rds
- fitTetra/Meta/Rd.rds
- fitTetra/NAMESPACE
- fitTetra/R/
- fitTetra/R/fitTetra
- fitTetra/R/fitTetra.rdb
- fitTetra/R/fitTetra.rdx
