# Supplementary material for: Genotype calling in tetraploid species from bi-allelic marker data using mixture models
Source: BMC Bioinformatics. 2011 May 19;12:172. doi: 10.1186/1471-2105-12-172 (PMC3121645; doi:10.1186/1471-2105-12-172)
Supplement: Additional file 2 — A compiled version of the fitTetra R package. Additional file 2: "fitTetra_1.0.zip" contains the fitTetra package compiled for the Windows operating system. Note that the downloaded file should be renamed to "fitTetra_1.0.zip" before installing the package. [file 1471-2105-12-172-S2.ZIP › fitTetra/DESCRIPTION]

Package: fitTetra
Type: Package
Title: fitTetra is an R package for assigning tetraploid genotype
        scores
Version: 1.0
Date: 2011-04-19
Author: Roeland Voorrips and Gerrit Gort
Maintainer: Gerrit Gort <gerrit.gort@wur.nl>
Depends: R (>= 2.12.1)
Description: Package fitTetra contains three functions that can be used
        to assign genotypes to a collection of tetraploid samples based
        on bialleleic marker assays. Functions fitTetra (to fit several
        models for one marker from the data and select the best
        fitting) or saveMarkerModels (calls fitTetra for multiple
        markers and saves the results to files) will probably be the
        most convenient to use. Function CodomMarker offers more
        control and fits one specified model for a given marker.
ZipData: no
License: GPL version 2 or higher
LazyLoad: yes
Packaged: 2011-04-19 10:24:04 UTC; gort001
Built: R 2.12.2; ; 2011-04-19 10:24:53 UTC; windows
