# Supplementary material for: Genotype calling in tetraploid species from bi-allelic marker data using mixture models
Source: BMC Bioinformatics. 2011 May 19;12:172. doi: 10.1186/1471-2105-12-172 (PMC3121645; doi:10.1186/1471-2105-12-172)
Supplement: Additional file 2 — A compiled version of the fitTetra R package. Additional file 2: "fitTetra_1.0.zip" contains the fitTetra package compiled for the Windows operating system. Note that the downloaded file should be renamed to "fitTetra_1.0.zip" before installing the package. [file 1471-2105-12-172-S2.ZIP › fitTetra/help/AnIndex]

fitTetra-package	fitTetra-package
CodomMarker	CodomMarker
diplo.potato.SNP	diplo.potato.SNP
fitTetra	fitTetra
saveMarkerModels	saveMarkerModels
tetra.potato.SNP	tetra.potato.SNP
