# Supplementary material for: Genotype calling in tetraploid species from bi-allelic marker data using mixture models
Source: BMC Bioinformatics. 2011 May 19;12:172. doi: 10.1186/1471-2105-12-172 (PMC3121645; doi:10.1186/1471-2105-12-172)
Supplement: Additional file 2 — A compiled version of the fitTetra R package. Additional file 2: "fitTetra_1.0.zip" contains the fitTetra package compiled for the Windows operating system. Note that the downloaded file should be renamed to "fitTetra_1.0.zip" before installing the package. [file 1471-2105-12-172-S2.ZIP › fitTetra/INDEX]

CodomMarker             Function to fit a mixture model to a vector of
                        signal ratios of a single bi-allelic marker.
diplo.potato.SNP        SNP data for diploid potato
fitTetra                Function to fit multiple mixture models to
                        signal ratios of a single bi-allelic marker.
fitTetra-package        Fits mixture models for genotype calling in
                        tetraploid species
saveMarkerModels        A function to fit mixture models for series of
                        markers and saving information
tetra.potato.SNP        SNP data for tetraploid potato
