# Supplementary material for: Genotype calling in tetraploid species from bi-allelic marker data using mixture models
Source: BMC Bioinformatics. 2011 May 19;12:172. doi: 10.1186/1471-2105-12-172 (PMC3121645; doi:10.1186/1471-2105-12-172)
Supplement: Additional file 2 — A compiled version of the fitTetra R package. Additional file 2: "fitTetra_1.0.zip" contains the fitTetra package compiled for the Windows operating system. Note that the downloaded file should be renamed to "fitTetra_1.0.zip" before installing the package. [file 1471-2105-12-172-S2.ZIP › fitTetra/MD5]

185da4315d9a35fcfafa3c98ad2cc4d9 *DESCRIPTION
13fc4bb11dbfcf2f5f8eb1b0fdb53569 *INDEX
05ca808ee8520c39966626d71d021030 *Meta/Rd.rds
7fff701e630ba3c421ae42257eb30aa9 *Meta/data.rds
af3addf3a91aa07658c8e596c25c82f9 *Meta/hsearch.rds
01fe5c93bca61d87d9b42f643d02d1be *Meta/links.rds
05181aefb3adf564c7a2e6844318bde0 *Meta/nsInfo.rds
c44792a9009e5df86ff0602d344519f0 *Meta/package.rds
a588eb33be0907b53869dd0cf6bc2bd3 *NAMESPACE
f07d3015c4220dea7a7be8c741d2985b *R/fitTetra
666173a03fd274abb8458f8cda59213a *R/fitTetra.rdb
091d949987bb705b06ffd25d694ac909 *R/fitTetra.rdx
ddb2fca4a698e25abeb0804b1a6157cc *data/diplo.potato.SNP.rda
c3c4091d0dc9c1bed85728bce8db48fd *data/tetra.potato.SNP.rda
1d33ec87297d9c5c771716b565142dbc *help/AnIndex
69693cd87f183d46943bedefa5f3136c *help/aliases.rds
a2af687fcd7618bf8ad54621ce6cd9cc *help/fitTetra.rdb
2a7f9d5fd117b19558345b5a04257144 *help/fitTetra.rdx
1033278f79e47d97779b02e37f85264d *help/paths.rds
ab303caa37c630bf4d4461ff656e6229 *html/00Index.html
